# Supplementary material for: Disk-based k-mer counting on a PC
Source: BMC Bioinformatics. 2013 May 16;14:160. doi: 10.1186/1471-2105-14-160 (PMC3680041; doi:10.1186/1471-2105-14-160)
Supplement: Additional file 2 — Source codes for 64-bit Windows platform (Microsoft Visual C++ 2012 project). [file 1471-2105-14-160-S2.zip]

Archive with 60 entries (56 files):
- kmer_counter.sln
- kmer_counter.v11.suo
- readme.txt
- kmc_api/
- kmc_api/kmc_file.cpp
- kmc_api/kmc_file.h
- kmc_api/kmer_api.cpp
- kmc_api/kmer_api.h
- kmc_api/kmer_defs.h
- kmc_dump/
- kmc_dump/kmc_dump.cpp
- kmc_dump/stdafx.cpp
- kmc_dump/kmc_dump.vcxproj.filters
- kmc_dump/stdafx.h
- kmc_dump/targetver.h
- kmc_dump/kmc_dump.vcxproj.user
- kmc_dump/kmc_dump.vcxproj
- kmer_counter/
- kmer_counter/fastq_reader.cpp
- kmer_counter/kb_compactor.cpp
- kmer_counter/kb_completer.cpp
- kmer_counter/kb_storer.cpp
- kmer_counter/kb_writer.cpp
- kmer_counter/kmer.cpp
- kmer_counter/kmer_counter.cpp
- kmer_counter/radix.cpp
- kmer_counter/stdafx.cpp
- kmer_counter/timer.cpp
- kmer_counter/kmer_counter.vcxproj.filters
- kmer_counter/defs.h
- kmer_counter/fastq_reader.h
- kmer_counter/kb_collector.h
- kmer_counter/kb_compactor.h
- kmer_counter/kb_completer.h
- kmer_counter/kb_reader.h
- kmer_counter/kb_sorter.h
- kmer_counter/kb_storer.h
- kmer_counter/kb_writer.h
- kmer_counter/kmc.h
- kmer_counter/kmer.h
- kmer_counter/meta_oper.h
- kmer_counter/params.h
- kmer_counter/queues.h
- kmer_counter/radix.h
- kmer_counter/splitter.h
- kmer_counter/stdafx.h
- kmer_counter/targetver.h
- kmer_counter/timer.h
- kmer_counter/kmer_counter.vcxproj.user
- kmer_counter/kmer_counter.vcxproj
- kmer_counter/libs/
- kmer_counter/libs/alibcof32.lib
- kmer_counter/libs/alibcof64.lib
- kmer_counter/libs/asmlib.h
- kmer_counter/libs/bzlib.h
- kmer_counter/libs/bzlib_private.h
- kmer_counter/libs/libbzip2.lib
- kmer_counter/libs/zconf.h
- kmer_counter/libs/zlib.h
- kmer_counter/libs/zlibstat.lib
