# Supplementary material for: Disk-based k-mer counting on a PC
Source: BMC Bioinformatics. 2013 May 16;14:160. doi: 10.1186/1471-2105-14-160 (PMC3680041; doi:10.1186/1471-2105-14-160)
Supplement: Additional file 2 — Source codes for 64-bit Windows platform (Microsoft Visual C++ 2012 project). [file 1471-2105-14-160-S2.zip › kmer_counter.sln]

Microsoft Visual Studio Solution File, Format Version 12.00
# Visual Studio 2012
Project("{8BC9CEB8-8B4A-11D0-8D11-00A0C91BC942}") = "kmer_counter", "kmer_counter\kmer_counter.vcxproj", "{8C8B90DA-28B7-4D82-81F3-C0E7CE52D59F}"
EndProject
Project("{8BC9CEB8-8B4A-11D0-8D11-00A0C91BC942}") = "kmc_dump", "kmc_dump\kmc_dump.vcxproj", "{8939AD12-23D5-469C-806B-DC3F98F8A514}"
EndProject
Global
	GlobalSection(SolutionConfigurationPlatforms) = preSolution
		Debug|Mixed Platforms = Debug|Mixed Platforms
		Debug|Win32 = Debug|Win32
		Debug|x64 = Debug|x64
		Release|Mixed Platforms = Release|Mixed Platforms
		Release|Win32 = Release|Win32
		Release|x64 = Release|x64
	EndGlobalSection
	GlobalSection(ProjectConfigurationPlatforms) = postSolution
		{8C8B90DA-28B7-4D82-81F3-C0E7CE52D59F}.Debug|Mixed Platforms.ActiveCfg = Debug|Win32
		{8C8B90DA-28B7-4D82-81F3-C0E7CE52D59F}.Debug|Mixed Platforms.Build.0 = Debug|Win32
		{8C8B90DA-28B7-4D82-81F3-C0E7CE52D59F}.Debug|Win32.ActiveCfg = Debug|Win32
		{8C8B90DA-28B7-4D82-81F3-C0E7CE52D59F}.Debug|Win32.Build.0 = Debug|Win32
		{8C8B90DA-28B7-4D82-81F3-C0E7CE52D59F}.Debug|x64.ActiveCfg = Debug|x64
		{8C8B90DA-28B7-4D82-81F3-C0E7CE52D59F}.Debug|x64.Build.0 = Debug|x64
		{8C8B90DA-28B7-4D82-81F3-C0E7CE52D59F}.Release|Mixed Platforms.ActiveCfg = Release|Win32
		{8C8B90DA-28B7-4D82-81F3-C0E7CE52D59F}.Release|Mixed Platforms.Build.0 = Release|Win32
		{8C8B90DA-28B7-4D82-81F3-C0E7CE52D59F}.Release|Win32.ActiveCfg = Release|Win32
		{8C8B90DA-28B7-4D82-81F3-C0E7CE52D59F}.Release|Win32.Build.0 = Release|Win32
		{8C8B90DA-28B7-4D82-81F3-C0E7CE52D59F}.Release|x64.ActiveCfg = Release|x64
		{8C8B90DA-28B7-4D82-81F3-C0E7CE52D59F}.Release|x64.Build.0 = Release|x64
		{8939AD12-23D5-469C-806B-DC3F98F8A514}.Debug|Mixed Platforms.ActiveCfg = Debug|Win32
		{8939AD12-23D5-469C-806B-DC3F98F8A514}.Debug|Mixed Platforms.Build.0 = Debug|Win32
		{8939AD12-23D5-469C-806B-DC3F98F8A514}.Debug|Win32.ActiveCfg = Debug|Win32
		{8939AD12-23D5-469C-806B-DC3F98F8A514}.Debug|Win32.Build.0 = Debug|Win32
		{8939AD12-23D5-469C-806B-DC3F98F8A514}.Debug|x64.ActiveCfg = Debug|Win32
		{8939AD12-23D5-469C-806B-DC3F98F8A514}.Release|Mixed Platforms.ActiveCfg = Release|Win32
		{8939AD12-23D5-469C-806B-DC3F98F8A514}.Release|Mixed Platforms.Build.0 = Release|Win32
		{8939AD12-23D5-469C-806B-DC3F98F8A514}.Release|Win32.ActiveCfg = Release|Win32
		{8939AD12-23D5-469C-806B-DC3F98F8A514}.Release|Win32.Build.0 = Release|Win32
		{8939AD12-23D5-469C-806B-DC3F98F8A514}.Release|x64.ActiveCfg = Release|x64
		{8939AD12-23D5-469C-806B-DC3F98F8A514}.Release|x64.Build.0 = Release|x64
	EndGlobalSection
	GlobalSection(SolutionProperties) = preSolution
		HideSolutionNode = FALSE
	EndGlobalSection
EndGlobal
