# Supplementary material for: Disk-based k-mer counting on a PC
Source: BMC Bioinformatics. 2013 May 16;14:160. doi: 10.1186/1471-2105-14-160 (PMC3680041; doi:10.1186/1471-2105-14-160)
Supplement: Additional file 2 — Source codes for 64-bit Windows platform (Microsoft Visual C++ 2012 project). [file 1471-2105-14-160-S2.zip › kmc_api/kmer_api.cpp]

/*
  This file is a part of KMC software distributed under GNU GPL 3 licence.
  The homepage of the KMC project is http://sun.aei.polsl.pl/kmc

  Authors: Sebastian Deorowicz and Agnieszka Debudaj-Grabysz

  Version: 0.3
  Date   : 2012-11-29
*/

#include "stdafx.h"
#include "kmer_api.h"
#include <vector>
#include <math.h>

using namespace std;

const char CKmerAPI::char_codes[] = {'A','C', 'G', 'T'};	
char CKmerAPI::num_codes[];
CKmerAPI::_si CKmerAPI::_init; 

// ***** EOF
