# Supplementary material for: Disk-based k-mer counting on a PC
Source: BMC Bioinformatics. 2013 May 16;14:160. doi: 10.1186/1471-2105-14-160 (PMC3680041; doi:10.1186/1471-2105-14-160)
Supplement: Additional file 2 — Source codes for 64-bit Windows platform (Microsoft Visual C++ 2012 project). [file 1471-2105-14-160-S2.zip › kmc_api/kmer_defs.h]

/*
  This file is a part of KMC software distributed under GNU GPL 3 licence.
  The homepage of the KMC project is http://sun.aei.polsl.pl/kmc

  Authors: Sebastian Deorowicz and Agnieszka Debudaj-Grabysz

  Version: 0.3
  Date   : 2012-11-29
*/

#ifndef _DEFS_H
#define _DEFS_H

#define KMC_VER		"0.3"
#define KMC_DATE	"2012-11-29"

#ifndef WIN32
	#include <stdint.h>
	#include <stdio.h>
	#include <stdlib.h>
	#include <math.h>
	#include <string.h>

	#define _TCHAR	char
	#define _tmain	main
#endif
	typedef unsigned char uchar;

	typedef int int32;
	typedef unsigned int uint32;
	typedef long long int64;
	typedef unsigned long long uint64;
#endif

// ***** EOF
