# Supplementary material for: Disk-based k-mer counting on a PC
Source: BMC Bioinformatics. 2013 May 16;14:160. doi: 10.1186/1471-2105-14-160 (PMC3680041; doi:10.1186/1471-2105-14-160)
Supplement: Additional file 2 — Source codes for 64-bit Windows platform (Microsoft Visual C++ 2012 project). [file 1471-2105-14-160-S2.zip › kmc_dump/kmc_dump.cpp]

/*
  This file is a part of KMC software distributed under GNU GPL 3 licence.
  The homepage of the KMC project is http://sun.aei.polsl.pl/kmc

  This file demonstrates the example usage of kmc_api software. 
  It reads kmer_counter's output and prints kmers to an output file.

  Authors: Sebastian Deorowicz and Agnieszka Debudaj-Grabysz

  Version: 0.3
  Date   : 2012-11-29
*/

#include "stdafx.h"
#include <iostream>
#include "../kmc_api/kmc_file.h"

void print_info(void);

int _tmain(int argc, char* argv[])
{
	CKMCFile a;
	int i;
	uint32 min_count_to_set = 0;
	uint32 max_count_to_set = 0;
	std::string input_file_name;
	std::string output_file_name;

	FILE * out_file;
	//------------------------------------------------------------
	// Parse input parameters
	//------------------------------------------------------------
	if(argc < 3)
	{
		print_info();
		return EXIT_FAILURE;
	}

	for(i = 1; i < argc; ++i)
	{
		if(argv[i][0] == '-')
		{	
			if(strncmp(argv[i], "-ci", 3) == 0)
				min_count_to_set = atoi(&argv[i][3]);
			else if(strncmp(argv[i], "-cx", 3) == 0)
					max_count_to_set = atoi(&argv[i][3]);
		}
		else
			break;
	}

	if(argc - i < 2)
	{ 
		print_info();
		return EXIT_FAILURE;
	}

	input_file_name = std::string(argv[i++]);
	output_file_name = std::string(argv[i]);

	if((out_file = fopen (output_file_name.c_str(),"w")) == NULL)
	{
		print_info();
		return EXIT_FAILURE;
	}

	setvbuf(out_file, NULL ,_IOFBF, 1 << 24);

	//------------------------------------------------------------------------------
	// Open kmer database for listing and print kmers within min_count and max_count
	//------------------------------------------------------------------------------

	if(!a.OpenForListing(input_file_name))
	{
		print_info();
		return EXIT_FAILURE ;
	}
	else
	{
		uint32 _kmer_length;
		uint32 _mode;
		uint32 _counter_size;
		uint32 _lut_prefix_length;
		uint32 _min_count;
		uint32 _max_count;
		uint64 _total_kmers;

		a.Info(_kmer_length, _mode, _counter_size, _lut_prefix_length, _min_count, _max_count, _total_kmers);

		float counter;
		std::string str;
		
		CKmerAPI kmer_object(_kmer_length);
		
		if(min_count_to_set)
			if(!(a.SetMinCount(min_count_to_set)))
				return EXIT_FAILURE;
		if(max_count_to_set)
			if(!(a.SetMaxCount(max_count_to_set)))
				return EXIT_FAILURE;	

		while(a.ReadNextKmer(kmer_object, counter))
		{
			kmer_object.to_string(str);

			if(_mode)		
				fprintf(out_file, "%s\t%f\n", str.c_str(), counter);
			else
				fprintf(out_file, "%s\t%d\n", str.c_str(), (int)counter);
		}
	
		fclose(out_file);
	}

	return EXIT_SUCCESS; 
}
// -------------------------------------------------------------------------
// Print execution options 
// -------------------------------------------------------------------------
void print_info(void)
{
	std::cout << "KMC dump ver. " << KMC_VER << " (" << KMC_DATE << ")\n";
	std::cout << "\nUsage:\nkmc_dump [options] <kmc_database> <output_file>\n";
	std::cout << "Parameters:\n";
	std::cout << "<kmc_database> - kmer_counter's output\n";
	std::cout << "Options:\n";
	std::cout << "-ci<value> - print k-mers appearing less than <value> times\n";
	std::cout << "-cx<value> - print k-mers appearing more of than <value> times\n";
};

// ***** EOF
