# Supplementary material for: Disk-based k-mer counting on a PC
Source: BMC Bioinformatics. 2013 May 16;14:160. doi: 10.1186/1471-2105-14-160 (PMC3680041; doi:10.1186/1471-2105-14-160)
Supplement: Additional file 2 — Source codes for 64-bit Windows platform (Microsoft Visual C++ 2012 project). [file 1471-2105-14-160-S2.zip › kmer_counter/fastq_reader.cpp]

#include "stdafx.h"
/*
  This file is a part of KMC software distributed under GNU GPL 3 licence.
  The homepage of the KMC project is http://sun.aei.polsl.pl/kmc
  
  Authors: Sebastian Deorowicz and Agnieszka Debudaj-Grabysz
  
  Version: 0.3
  Date   : 2012-11-29
*/

#include <algorithm>
#include <boost/filesystem.hpp>
#include "defs.h"
#include "fastq_reader.h"

//************************************************************************************************************
// CFastqReader	- reader class
//************************************************************************************************************

uint64 CFastqReader::OVERHEAD_SIZE = 1 << 16;

//----------------------------------------------------------------------------------
// Constructor of FASTA/FASTQ reader
// Parameters:
//    * _mm - pointer to memory monitor (to check the memory limits)
CFastqReader::CFastqReader(CMemoryMonitor *_mm, CMemoryPool *_pmm_fastq, bool _is_fasta, uint32 _gzip_buffer_size, uint32 _bzip2_buffer_size)
{
	mm		  = _mm;
	pmm_fastq = _pmm_fastq;

	is_fasta  = _is_fasta;

	// Input file mode (default: uncompressed)
	mode      = m_plain;

	// Pointers to input files in various formats (uncompressed, gzip-compressed, bzip2-compressed)
	in		  = NULL;
	in_gzip   = NULL;
	in_bzip2  = NULL;
	bzerror   = BZ_OK;

	// Size and pointer for the buffer
	part_size = 1 << 23;
	part      = NULL;

	gzip_buffer_size  = _gzip_buffer_size;
	bzip2_buffer_size = _bzip2_buffer_size;
}

//----------------------------------------------------------------------------------
// Destructor - close the files
CFastqReader::~CFastqReader()
{
	if(mode == m_plain)
	{
		if(in)
			fclose(in);
	}
	else if(mode == m_gzip)
	{
		if(in_gzip)
			gzclose(in_gzip);
	}
	else if(mode == m_bzip2)
	{
		if(in)
		{
			BZ2_bzReadClose(&bzerror, in_bzip2);
			fclose(in);
		}
	}

	if(part)
		pmm_fastq->free(part);
}

//----------------------------------------------------------------------------------
// Set the name of the file to process
bool CFastqReader::SetNames(string _input_file_name)
{
	input_file_name = _input_file_name;

	// Set mode according to the extension of the file name
	if(input_file_name.size() > 3 && string(input_file_name.end()-3, input_file_name.end()) == ".gz")
		mode = m_gzip;
	else if(input_file_name.size() > 4 && string(input_file_name.end()-4, input_file_name.end()) == ".bz2")
		mode = m_bzip2;
	else
		mode = m_plain;

	return true;
}

//----------------------------------------------------------------------------------
// Set part size of the buffer
bool CFastqReader::SetPartSize(uint64 _part_size)
{
	if(in || in_gzip || in_bzip2)
		return false;

	if(_part_size < (1 << 20) || _part_size > (1 << 30))
		return false;

	part_size = _part_size;

	return true;
}

//----------------------------------------------------------------------------------
// Open the file
bool CFastqReader::OpenFiles()
{
	if(in || in_gzip || in_bzip2)
		return false;

	// Uncompressed file
	if(mode == m_plain)	
	{
		if((in = fopen(input_file_name.c_str(), "rb")) == NULL)
			return false;
	}
	// Gzip-compressed file
	else if(mode == m_gzip)
	{
		if((in_gzip = gzopen(input_file_name.c_str(), "rb")) == NULL)
			return false;
		gzbuffer(in_gzip, gzip_buffer_size);
	}
	// Bzip2-compressed file
	else if(mode == m_bzip2)
	{
		in = fopen(input_file_name.c_str(), "rb");
		if(!in)
			return false;
		setvbuf(in, NULL, _IOFBF, bzip2_buffer_size);
		if((in_bzip2 = BZ2_bzReadOpen(&bzerror, in, 0, 0, NULL, 0)) == NULL)
		{
			fclose(in);
			return false;
		}
	}
	
	// Reserve via PMM
	pmm_fastq->reserve(part);

	part_filled = 0;

	return true;
}

//----------------------------------------------------------------------------------
// Read a part of the file
bool CFastqReader::GetPart(uchar *&_part, uint64 &_size)
{
	if(!in && !in_gzip && !in_bzip2)
		return false;

	if(IsEof())
		return false;

	uint64 readed;
	
	// Read data
	if(mode == m_plain)
		readed = fread(part+part_filled, 1, part_size, in);
	else if(mode == m_gzip)
		readed = gzread(in_gzip, part+part_filled, (int) part_size);
	else if(mode == m_bzip2)
		readed = BZ2_bzRead(&bzerror, in_bzip2, part+part_filled, (int) part_size);
	else
		readed = 0;				// Never should be here

	int64 total_filled = part_filled + readed;
	int64 i;

	if(part_filled >= OVERHEAD_SIZE)
	{
		cout << "Error: Wrong input file!\n";
		exit(1);
	}

	if(IsEof())
	{
		_part = part;
		_size = total_filled;

		part = NULL;
		return true;
	}
	
	// Look for the end of the last complete record in a buffer
	if(is_fasta)			// FASTA files
	{
		// Looking for a FASTA record at the end of the area
		int64 line_start[3];
		int32 j;

		i = total_filled - OVERHEAD_SIZE / 2;
		for(j = 0; j < 3; ++j)
		{
			if(!SkipNextEOL(part, i, total_filled))
				break;
			line_start[j] = i;
		}

		_part = part;
		if(j < 3)
			_size = 0;
		else
		{
			int k;
			for(k = 0; k < 2; ++k)
				if(part[line_start[k]+0] == '>')
					break;

			if(k == 2)
				_size = 0;
			else
				_size = line_start[k];
		}	
	}
	else					// FASTQ file
	{
		// Looking for a FASTQ record at the end of the area
		int64 line_start[9];
		int32 j;

		i = total_filled - OVERHEAD_SIZE / 2;
		for(j = 0; j < 9; ++j)
		{
			if(!SkipNextEOL(part, i, total_filled))
				break;
			line_start[j] = i;
		}

		_part = part;
		if(j < 9)
			_size = 0;
		else
		{
			int k;
			for(k = 0; k < 4; ++k)
			{
				if(part[line_start[k]+0] == '@' && part[line_start[k+2]+0] == '+')
				{
					if(part[line_start[k+2]+1] == '\n' || part[line_start[k+2]+1] == '\r')
						break;
					if(line_start[k+1]-line_start[k] == line_start[k+3]-line_start[k+2] && 
						memcmp(part+line_start[k]+1, part+line_start[k+2]+1, line_start[k+3]-line_start[k+2]-1) == 0)
						break;
				}
			}

			if(k == 4)
				_size = 0;
			else
				_size = line_start[k];
		}
	}

	// Allocate new memory for the buffer
	pmm_fastq->reserve(part);
	copy(_part+_size, _part+total_filled, part);
	part_filled = total_filled - _size;

	return true;
}

//----------------------------------------------------------------------------------
// Skip to next EOL from the current position in a buffer
bool CFastqReader::SkipNextEOL(uchar *part, int64 &pos, int64 max_pos)
{
	int64 i;
	for(i = pos; i < max_pos-2; ++i)
		if((part[i] == '\n' || part[i] == '\r') && !(part[i+1] == '\n' && part[i+1] == '\r'))
			break;

	if(i >= max_pos-2)
		return false;

	pos = i+1;

	return true;
}

//----------------------------------------------------------------------------------
// Check whether there is an EOF
bool CFastqReader::IsEof()
{
	if(mode == m_plain)
		return feof(in) != 0;
	else if(mode == m_gzip)
		return gzeof(in_gzip) != 0;
	else if(mode == m_bzip2)
		return bzerror == BZ_STREAM_END;

	return true;
}


//************************************************************************************************************
// CWFastqReader - wrapper for multithreading purposes
//************************************************************************************************************
CWFastqReader::CWFastqReader(CKMCParams &Params, CKMCQueues &Queues)
{
	mm = Queues.mm;
	pmm_fastq = Queues.pmm_fastq;

	input_files_queue = Queues.input_files_queue;
	part_size		  = Params.fastq_buffer_size;
	part_queue		  = Queues.part_queue;
	is_fasta          = Params.is_fasta;

	gzip_buffer_size  = Params.gzip_buffer_size;
	bzip2_buffer_size = Params.bzip2_buffer_size;

	fqr = NULL;
}

//----------------------------------------------------------------------------------
CWFastqReader::~CWFastqReader()
{
}

//----------------------------------------------------------------------------------
void CWFastqReader::operator()()
{
	uchar *part;
	uint64 part_filled;
	
	while(input_files_queue->pop(file_name))
	{
		fqr = new CFastqReader(mm, pmm_fastq, is_fasta, gzip_buffer_size, bzip2_buffer_size);
		fqr->SetNames(file_name);
		fqr->SetPartSize(part_size);

		if(fqr->OpenFiles())
		{
			// Reading Fastq parts
			while(fqr->GetPart(part, part_filled))
				part_queue->push(part, part_filled);
		}
		else
			cerr << "Error: Cannot open file " << file_name << "\n";
		delete fqr;
	}
	part_queue->mark_completed();
}

// ***** EOF
