# Supplementary material for: Disk-based k-mer counting on a PC
Source: BMC Bioinformatics. 2013 May 16;14:160. doi: 10.1186/1471-2105-14-160 (PMC3680041; doi:10.1186/1471-2105-14-160)
Supplement: Additional file 2 — Source codes for 64-bit Windows platform (Microsoft Visual C++ 2012 project). [file 1471-2105-14-160-S2.zip › kmer_counter/kmer.cpp]

#include "stdafx.h"
/*
  This file is a part of KMC software distributed under GNU GPL 3 licence.
  The homepage of the KMC project is http://sun.aei.polsl.pl/kmc
  
  Authors: Sebastian Deorowicz and Agnieszka Debudaj-Grabysz
  
  Version: 0.3
  Date   : 2012-11-29
*/

#include "defs.h"
#include "kmer.h"

uint32 CKmer<1>::QUALITY_SIZE      = 0;
uint32 CKmerQuake<1>::QUALITY_SIZE = 4;

// ***** EOF
