# Supplementary material for: Disk-based k-mer counting on a PC
Source: BMC Bioinformatics. 2013 May 16;14:160. doi: 10.1186/1471-2105-14-160 (PMC3680041; doi:10.1186/1471-2105-14-160)
Supplement: Additional file 2 — Source codes for 64-bit Windows platform (Microsoft Visual C++ 2012 project). [file 1471-2105-14-160-S2.zip › kmer_counter/kmer_counter.vcxproj.filters]

<?xml version="1.0" encoding="utf-8"?>
<Project ToolsVersion="4.0" xmlns="http://schemas.microsoft.com/developer/msbuild/2003">
  <ItemGroup>
    <Filter Include="Source Files">
      <UniqueIdentifier>{4FC737F1-C7A5-4376-A066-2A32D752A2FF}</UniqueIdentifier>
      <Extensions>cpp;c;cc;cxx;def;odl;idl;hpj;bat;asm;asmx</Extensions>
    </Filter>
    <Filter Include="Header Files">
      <UniqueIdentifier>{93995380-89BD-4b04-88EB-625FBE52EBFB}</UniqueIdentifier>
      <Extensions>h;hpp;hxx;hm;inl;inc;xsd</Extensions>
    </Filter>
    <Filter Include="Resource Files">
      <UniqueIdentifier>{67DA6AB6-F800-4c08-8B7A-83BB121AAD01}</UniqueIdentifier>
      <Extensions>rc;ico;cur;bmp;dlg;rc2;rct;bin;rgs;gif;jpg;jpeg;jpe;resx;tiff;tif;png;wav;mfcribbon-ms</Extensions>
    </Filter>
  </ItemGroup>
  <ItemGroup>
    <None Include="ReadMe.txt" />
  </ItemGroup>
  <ItemGroup>
    <ClInclude Include="stdafx.h">
      <Filter>Header Files</Filter>
    </ClInclude>
    <ClInclude Include="targetver.h">
      <Filter>Header Files</Filter>
    </ClInclude>
    <ClInclude Include="defs.h">
      <Filter>Header Files</Filter>
    </ClInclude>
    <ClInclude Include="radix.h">
      <Filter>Header Files</Filter>
    </ClInclude>
    <ClInclude Include="fastq_reader.h">
      <Filter>Header Files</Filter>
    </ClInclude>
    <ClInclude Include="splitter.h">
      <Filter>Header Files</Filter>
    </ClInclude>
    <ClInclude Include="queues.h">
      <Filter>Header Files</Filter>
    </ClInclude>
    <ClInclude Include="kmer.h">
      <Filter>Header Files</Filter>
    </ClInclude>
    <ClInclude Include="timer.h">
      <Filter>Header Files</Filter>
    </ClInclude>
    <ClInclude Include="kmc.h">
      <Filter>Header Files</Filter>
    </ClInclude>
    <ClInclude Include="kb_storer.h">
      <Filter>Header Files</Filter>
    </ClInclude>
    <ClInclude Include="kb_collector.h">
      <Filter>Header Files</Filter>
    </ClInclude>
    <ClInclude Include="kb_reader.h">
      <Filter>Header Files</Filter>
    </ClInclude>
    <ClInclude Include="kb_sorter.h">
      <Filter>Header Files</Filter>
    </ClInclude>
    <ClInclude Include="kb_completer.h">
      <Filter>Header Files</Filter>
    </ClInclude>
    <ClInclude Include="meta_oper.h">
      <Filter>Header Files</Filter>
    </ClInclude>
    <ClInclude Include="libs\asmlib.h">
      <Filter>Header Files</Filter>
    </ClInclude>
    <ClInclude Include="libs\bzlib.h">
      <Filter>Header Files</Filter>
    </ClInclude>
    <ClInclude Include="libs\bzlib_private.h">
      <Filter>Header Files</Filter>
    </ClInclude>
    <ClInclude Include="libs\zconf.h">
      <Filter>Header Files</Filter>
    </ClInclude>
    <ClInclude Include="libs\zlib.h">
      <Filter>Header Files</Filter>
    </ClInclude>
    <ClInclude Include="kb_compactor.h">
      <Filter>Header Files</Filter>
    </ClInclude>
    <ClInclude Include="params.h">
      <Filter>Header Files</Filter>
    </ClInclude>
    <ClInclude Include="kb_writer.h">
      <Filter>Header Files</Filter>
    </ClInclude>
  </ItemGroup>
  <ItemGroup>
    <ClCompile Include="stdafx.cpp">
      <Filter>Source Files</Filter>
    </ClCompile>
    <ClCompile Include="kmer_counter.cpp">
      <Filter>Source Files</Filter>
    </ClCompile>
    <ClCompile Include="fastq_reader.cpp">
      <Filter>Source Files</Filter>
    </ClCompile>
    <ClCompile Include="kmer.cpp">
      <Filter>Source Files</Filter>
    </ClCompile>
    <ClCompile Include="timer.cpp">
      <Filter>Source Files</Filter>
    </ClCompile>
    <ClCompile Include="radix.cpp">
      <Filter>Source Files</Filter>
    </ClCompile>
    <ClCompile Include="kb_storer.cpp">
      <Filter>Source Files</Filter>
    </ClCompile>
    <ClCompile Include="kb_completer.cpp">
      <Filter>Source Files</Filter>
    </ClCompile>
    <ClCompile Include="kb_compactor.cpp">
      <Filter>Source Files</Filter>
    </ClCompile>
    <ClCompile Include="kb_writer.cpp">
      <Filter>Source Files</Filter>
    </ClCompile>
  </ItemGroup>
  <ItemGroup>
    <Library Include="libs\alibcof64.lib" />
    <Library Include="libs\libbzip2.lib" />
    <Library Include="libs\zlibstat.lib" />
  </ItemGroup>
</Project>
