# Supplementary material for: Disk-based k-mer counting on a PC
Source: BMC Bioinformatics. 2013 May 16;14:160. doi: 10.1186/1471-2105-14-160 (PMC3680041; doi:10.1186/1471-2105-14-160)
Supplement: Additional file 2 — Source codes for 64-bit Windows platform (Microsoft Visual C++ 2012 project). [file 1471-2105-14-160-S2.zip › kmer_counter/fastq_reader.h]

/*
  This file is a part of KMC software distributed under GNU GPL 3 licence.
  The homepage of the KMC project is http://sun.aei.polsl.pl/kmc

  Authors: Sebastian Deorowicz and Agnieszka Debudaj-Grabysz

  Version: 0.3
  Date   : 2012-11-29
*/

#ifndef _FASTQ_READER_H
#define _FASTQ_READER_H

#include "defs.h"
#include "params.h"
#include <stdio.h>
#include <iostream>

#include "libs/zlib.h"
#include "libs/bzlib.h"


using namespace std;

//************************************************************************************************************
// FASTA/FASTQ reader class
//************************************************************************************************************
class CFastqReader {
	typedef enum {m_plain, m_gzip, m_bzip2} t_mode;

	CMemoryMonitor *mm;
	CMemoryPool *pmm_fastq;

	string input_file_name;
	bool is_fasta;
	t_mode mode;

	FILE *in;
	gzFile_s *in_gzip;
	BZFILE *in_bzip2;
	int bzerror;

	uint64 part_size;
	
	uchar *part;
	uint64 part_filled;
	
	uint32 gzip_buffer_size;
	uint32 bzip2_buffer_size;

	bool SkipNextEOL(uchar *part, int64 &pos, int64 max_pos);

	bool IsEof();

public:
	CFastqReader(CMemoryMonitor *_mm, CMemoryPool *_pmm_fastq, bool _is_fasta, uint32 _gzip_buffer_size, uint32 _bzip2_buffer_size);
	~CFastqReader();

	static uint64 OVERHEAD_SIZE;

	bool SetNames(string _input_file_name);
	bool SetPartSize(uint64 _part_size);
	bool OpenFiles();

	bool GetPart(uchar *&_part, uint64 &_size);
};

//************************************************************************************************************
// Wrapper for FASTA/FASTQ reader class - for multithreading purposes
//************************************************************************************************************
class CWFastqReader {
	CMemoryMonitor *mm;
	CMemoryPool *pmm_fastq;

	CFastqReader *fqr;
	string file_name;
	uint64 part_size;
	CInputFilesQueue *input_files_queue;
	CPartQueue *part_queue;
	bool is_fasta;
	uint32 gzip_buffer_size;
	uint32 bzip2_buffer_size;

public:
	CWFastqReader(CKMCParams &Params, CKMCQueues &Queues);
	~CWFastqReader();

	void operator()();
};

#endif

// ***** EOF
