# Supplementary material for: Disk-based k-mer counting on a PC
Source: BMC Bioinformatics. 2013 May 16;14:160. doi: 10.1186/1471-2105-14-160 (PMC3680041; doi:10.1186/1471-2105-14-160)
Supplement: Additional file 2 — Source codes for 64-bit Windows platform (Microsoft Visual C++ 2012 project). [file 1471-2105-14-160-S2.zip › kmer_counter/kb_writer.h]

/*
  This file is a part of KMC software distributed under GNU GPL 3 licence.
  The homepage of the KMC project is http://sun.aei.polsl.pl/kmc

  Authors: Sebastian Deorowicz and Agnieszka Debudaj-Grabysz

  Version: 0.3
  Date   : 2012-11-29
*/

#ifndef _KB_WRITER_H
#define _KB_WRITER_H

#include "defs.h"
#include "params.h"
#include "kmer.h"
#include "radix.h"
#include <string>
#include <algorithm>
#include <numeric>
#include <array>
#include <vector>
#include <stdio.h>
#include <boost/filesystem.hpp>

using namespace std;

//************************************************************************************************************
// CKmerBinWriter - writer of bins of k-mers
//************************************************************************************************************
class CKmerBinWriter {
	CWriteBufferQueue *write_buffer_queue;
	CMemoryMonitor *mm_write_buffer;

public:
	CKmerBinWriter(CKMCParams &Params, CKMCQueues &Queues, int n);
	~CKmerBinWriter();

	void ProcessQueue();
};

//************************************************************************************************************
// CWKmerBinWriter - wrapper for multithreading purposes
//************************************************************************************************************
class CWKmerBinWriter {
	CKmerBinWriter *kbw;

public:
	CWKmerBinWriter(CKMCParams &Params, CKMCQueues &Queues, int n);
	~CWKmerBinWriter();

	void operator()();
};

#endif

// ***** EOF
