# Supplementary material for: Disk-based k-mer counting on a PC
Source: BMC Bioinformatics. 2013 May 16;14:160. doi: 10.1186/1471-2105-14-160 (PMC3680041; doi:10.1186/1471-2105-14-160)
Supplement: Additional file 2 — Source codes for 64-bit Windows platform (Microsoft Visual C++ 2012 project). [file 1471-2105-14-160-S2.zip › kmer_counter/kmer.h]

/*
  This file is a part of KMC software distributed under GNU GPL 3 licence.
  The homepage of the KMC project is http://sun.aei.polsl.pl/kmc

  Authors: Sebastian Deorowicz and Agnieszka Debudaj-Grabysz

  Version: 0.3
  Date   : 2012-11-29
*/

#ifndef _KMER_H
#define _KMER_H

// Important remark: there is no inheritance here to guarantee that all classes defined here are POD according to C++11

#include "meta_oper.h"
#include <string>

// *************************************************************************
// Ckmer class for k > 32 with classic kmer counting
template<unsigned SIZE> struct CKmer {
	unsigned long long data[SIZE];

	typedef unsigned long long data_t;
	static uint32 QUALITY_SIZE;

	inline void set(const CKmer<SIZE> &x);
	inline void mask(const CKmer<SIZE> &x);
	inline void set_2bits(const uint64 x, const uint32 p);
	inline uchar get_byte(const uint32 p);
	inline void set_byte(const uint32 p, uchar x);
	inline void set_bits(const uint32 p, const uint32 n, uint64 x);

	inline void SHL_insert_2bits(const uint64 x);
	inline void SHR_insert_2bits(const uint64 x, const uint32 p);

	inline uint64 remove_suffix(const uint32 n);
	inline void set_n_1(const uint32 n);
	inline void set_n_01(const uint32 n);

	inline void store(uchar *&buffer, int32 n);
	inline void store(uchar *buffer, int32 p, int32 n);
	inline void load(uchar *&buffer, int32 n);

	inline bool operator==(const CKmer<SIZE> &x);
	inline bool operator<(const CKmer<SIZE> &x);

	inline void clear(void);

	inline char get_symbol(int p);
};

template <unsigned SIZE> uint32 CKmer<SIZE>::QUALITY_SIZE = 0;

// *********************************************************************
template<unsigned SIZE> inline void CKmer<SIZE>::set(const CKmer<SIZE> &x)
{
#ifdef USE_META_PROG
	IterFwd([&](const int &i){
		data[i] = x.data[i];
		}, uint_<SIZE-1>());
#else
	for(uint32 i = 0; i < SIZE; ++i)
		data[i] = x.data[i];
#endif
}

// *********************************************************************
template<unsigned SIZE> inline void CKmer<SIZE>::mask(const CKmer<SIZE> &x) 
{
#ifdef USE_META_PROG
	IterFwd([&](const int &i){
		data[i] &= x.data[i];
		}, uint_<SIZE-1>());
#else
	for(uint32 i = 0; i < SIZE; ++i)
		data[i] &= x.data[i];
#endif
}

// *********************************************************************
template<unsigned SIZE> inline void CKmer<SIZE>::set_2bits(const uint64 x, const uint32 p) 
{
//	data[p >> 6] |= x << (p & 63);
	data[p >> 6] += x << (p & 63);
}

// *********************************************************************
template<unsigned SIZE> inline void CKmer<SIZE>::SHR_insert_2bits(const uint64 x, const uint32 p) 
{
#ifdef USE_META_PROG
	IterFwd([&](const int &i){
		data[i] >>= 2;
//		data[i] |= data[i+1] << (64-2);
		data[i] += data[i+1] << (64-2);
		}, uint_<SIZE-2>());
#else
	for(uint32 i = 0; i < SIZE-1; ++i)
	{
		data[i] >>= 2;
//		data[i] |= data[i+1] << (64-2);
		data[i] += data[i+1] << (64-2);
	}
#endif
	data[SIZE-1] >>= 2;

//	data[p >> 6] |= x << (p & 63);
	data[p >> 6] += x << (p & 63);
}

// *********************************************************************
template<unsigned SIZE> inline void CKmer<SIZE>::SHL_insert_2bits(const uint64 x) 
{
#ifdef USE_META_PROG
	IterRev([&](const int &i){
		data[i+1] <<= 2;
//		data[i+1] |= data[i] >> (64-2);
		data[i+1] += data[i] >> (64-2);
		}, uint_<SIZE-2>());
#else
	for(uint32 i = SIZE-1; i > 0; --i)
	{
		data[i] <<= 2;
//		data[i] |= data[i-1] >> (64-2);
		data[i] += data[i-1] >> (64-2);
	}
#endif
	data[0] <<= 2;
//	data[0] |= x;
	data[0] += x;
}

// *********************************************************************
template<unsigned SIZE> inline uchar CKmer<SIZE>::get_byte(const uint32 p) 
{
	return (data[p >> 3] >> ((p << 3) & 63)) & 0xFF; 
}

// *********************************************************************
template<unsigned SIZE> inline void CKmer<SIZE>::set_byte(const uint32 p, uchar x) 
{
//	data[p >> 3] |= ((uint64) x) << ((p & 7) << 3);
	data[p >> 3] += ((uint64) x) << ((p & 7) << 3);
}

// *********************************************************************
template<unsigned SIZE> inline void CKmer<SIZE>::set_bits(const uint32 p, const uint32 n, uint64 x)
{
//	data[p >> 6] |= x << (p & 63);
	data[p >> 6] += x << (p & 63);
	if((p >> 6) != ((p+n-1) >> 6))
//		data[(p >> 6) + 1] |= x >> (64 - (p & 63));
		data[(p >> 6) + 1] += x >> (64 - (p & 63));
}

// *********************************************************************
template<unsigned SIZE> inline bool CKmer<SIZE>::operator==(const CKmer<SIZE> &x) {
	for(uint32 i = 0; i < SIZE; ++i)
		if(data[i] != x.data[i])
			return false;

	return true;
}

// *********************************************************************
template<unsigned SIZE> inline bool CKmer<SIZE>::operator<(const CKmer<SIZE> &x) {
	for(int32 i = SIZE-1; i >= 0; --i)
		if(data[i] < x.data[i])
			return true;
		else if(data[i] > x.data[i])
			return false;
	return false;
}

// *********************************************************************
template<unsigned SIZE> inline void CKmer<SIZE>::clear(void)
{
#ifdef USE_META_PROG
	IterFwd([&](const int &i){
		data[i] = 0;
		}, uint_<SIZE-1>());
#else	
	for(uint32 i = 0; i < SIZE; ++i)
		data[i] = 0;
#endif
}

// *********************************************************************
template<unsigned SIZE> inline uint64 CKmer<SIZE>::remove_suffix(const uint32 n)
{
	uint32 p = n >> 6; // / 64;
	uint32 r = n & 63;	// % 64;

	if(p == SIZE-1)
		return data[p] >> r;
	else
//		return (data[p+1] << (64-r)) | (data[p] >> r);
		return (data[p+1] << (64-r)) + (data[p] >> r);
}

// *********************************************************************
template<unsigned SIZE> inline void CKmer<SIZE>::set_n_1(const uint32 n)
{
	clear();

	for(uint32 i = 0; i < (n >> 6); ++i)
		data[i] = ~((uint64) 0);

	uint32 r = n & 63;
	
	if(r)
		data[n >> 6] = (1ull << r) - 1;
}


// *********************************************************************
template<unsigned SIZE> inline void CKmer<SIZE>::set_n_01(const uint32 n)
{
	clear();

	for(uint32 i = 0; i < n; ++i)
		if(!(i & 1))
//			data[i >> 6] |= (1ull << (i & 63));
			data[i >> 6] += (1ull << (i & 63));
}

// *********************************************************************
template<unsigned SIZE> inline void CKmer<SIZE>::store(uchar *&buffer, int32 n)
{
	for(int32 i = n-1; i >= 0; --i)
		*buffer++ = get_byte(i);
}

// *********************************************************************
template<unsigned SIZE> inline void CKmer<SIZE>::store(uchar *buffer, int32 p, int32 n)
{
	for(int32 i = n-1; i >= 0; --i)
		buffer[p++] = get_byte(i);
}

// *********************************************************************
template<unsigned SIZE> inline void CKmer<SIZE>::load(uchar *&buffer, int32 n)
{
	clear();
	for(int32 i = n-1; i >= 0; --i)
		set_byte(i, *buffer++);
}

// *********************************************************************
template<unsigned SIZE> inline char CKmer<SIZE>::get_symbol(int p)
{
	uint32 x = (data[p >> 5] >> (2*(p & 31))) & 0x03;

	switch(x)
	{
	case 0 : return 'A';
	case 1 : return 'C';
	case 2 : return 'G';
	default: return 'T';
	}
}

// *********************************************************************
// *********************************************************************
// *********************************************************************
// *********************************************************************
// Ckmer class for k <= 32 with classic kmer counting
template<> struct CKmer<1> {
	unsigned long long data;

	typedef unsigned long long data_t;
	static uint32 QUALITY_SIZE;

	void set(const CKmer<1> &x);
	void mask(const CKmer<1> &x);
	void set_2bits(const uint64 x, const uint32 p);
	uchar get_byte(const uint32 p);
	void set_byte(const uint32 p, uchar x);
	void set_bits(const uint32 p, const uint32 n, uint64 x);

	void SHL_insert_2bits(const uint64 x);
	void SHR_insert_2bits(const uint64 x, const uint32 p);

	uint64 remove_suffix(const uint32 n);
	void set_n_1(const uint32 n);
	void set_n_01(const uint32 n);

	void store(uchar *&buffer, int32 n);
	void store(uchar *buffer, int32 p, int32 n);
	void load(uchar *&buffer, int32 n);

	bool operator==(const CKmer<1> &x);
	bool operator<(const CKmer<1> &x);

	void clear(void);

	inline char get_symbol(int p);
};

// *********************************************************************
inline void CKmer<1>::mask(const CKmer<1> &x) 
{
	data &= x.data;
}

// *********************************************************************
inline void CKmer<1>::set(const CKmer<1> &x) 
{
	data = x.data;
}

// *********************************************************************
inline void CKmer<1>::set_2bits(const uint64 x, const uint32 p) 
{
//	data |= x << p;
	data += x << p;
}

// *********************************************************************
inline void CKmer<1>::SHR_insert_2bits(const uint64 x, const uint32 p) 
{
	data >>= 2;
//	data |= x << p;
	data += x << p;
}

// *********************************************************************
inline void CKmer<1>::SHL_insert_2bits(const uint64 x) 
{
//	data = (data << 2) | x;
	data = (data << 2) + x;
}

// *********************************************************************
inline uchar CKmer<1>::get_byte(const uint32 p) 
{
	return (data >> (p << 3)) & 0xFF; 
}

// *********************************************************************
inline void CKmer<1>::set_byte(const uint32 p, uchar x) 
{
//	data |= ((uint64) x) << (p << 3);
	data += ((uint64) x) << (p << 3);
}

// *********************************************************************
inline void CKmer<1>::set_bits(const uint32 p, const uint32 n, uint64 x)
{
//	data |= x << p;
	data += x << p;
}

// *********************************************************************
inline bool CKmer<1>::operator==(const CKmer<1> &x) {
	return data == x.data;
}

// *********************************************************************
inline bool CKmer<1>::operator<(const CKmer<1> &x) {
	return data < x.data;
}

// *********************************************************************
inline void CKmer<1>::clear(void)
{
	data = 0ull;
}

// *********************************************************************
inline uint64 CKmer<1>::remove_suffix(const uint32 n)
{
	return data >> n;
}

// *********************************************************************
inline void CKmer<1>::set_n_1(const uint32 n)
{
	if(n == 64)
		data = ~(0ull);
	else
		data = (1ull << n) - 1;
}

// *********************************************************************
inline void CKmer<1>::set_n_01(const uint32 n)
{
	data = 0ull;

	for(uint32 i = 0; i < n; ++i)
		if(!(i & 1))
//			data |= (1ull << i);
			data += (1ull << i);
}

// *********************************************************************
inline void CKmer<1>::store(uchar *&buffer, int32 n)
{
	for(int32 i = n-1; i >= 0; --i)
		*buffer++ = get_byte(i);
}

// *********************************************************************
inline void CKmer<1>::store(uchar *buffer, int32 p, int32 n)
{
	for(int32 i = n-1; i >= 0; --i)
		buffer[p++] = get_byte(i);
}

// *********************************************************************
inline void CKmer<1>::load(uchar *&buffer, int32 n)
{
	clear();
	for(int32 i = n-1; i >= 0; --i)
		set_byte(i, *buffer++);
}


// *********************************************************************
char CKmer<1>::get_symbol(int p)
{
	uint32 x = (data >> (2*p)) & 0x03;

	switch(x)
	{
	case 0 : return 'A';
	case 1 : return 'C';
	case 2 : return 'G';
	default: return 'T';
	}
}


// *********************************************************************
// *********************************************************************
// *********************************************************************
template<unsigned SIZE> struct CKmerQuake {
	unsigned long long data[SIZE];
	float quality;

	typedef unsigned long long data_t;
	static uint32 QUALITY_SIZE;

	inline void set(const CKmerQuake<SIZE> &x);
	inline void mask(const CKmerQuake<SIZE> &x);
	inline void set_2bits(const uint64 x, const uint32 p);
	inline uchar get_byte(const uint32 p);
	inline void set_byte(const uint32 p, uchar x);
	inline void set_bits(const uint32 p, const uint32 n, uint64 x);

	inline void SHL_insert_2bits(const uint64 x);
	inline void SHR_insert_2bits(const uint64 x, const uint32 p);

	inline uint64 remove_suffix(const uint32 n);
	inline void set_n_1(const uint32 n);
	inline void set_n_01(const uint32 n);

	inline void store(uchar *&buffer, int32 n);
	inline void store(uchar *buffer, int32 p, int32 n);
	inline void load(uchar *&buffer, int32 n);

	inline bool operator==(const CKmerQuake<SIZE> &x);
	inline bool operator<(const CKmerQuake<SIZE> &x);

	inline void clear(void);

	inline char get_symbol(int p);
};

template <unsigned SIZE> uint32 CKmerQuake<SIZE>::QUALITY_SIZE = sizeof(float);

// *********************************************************************
template<unsigned SIZE> void CKmerQuake<SIZE>::set(const CKmerQuake<SIZE> &x)
{
#ifdef USE_META_PROG
	IterFwd([&](const int &i){
		data[i] = x.data[i];
		}, uint_<SIZE-1>());
#else
	for(uint32 i = 0; i < SIZE; ++i)
		data[i] = x.data[i];
#endif
	quality = x.quality;
}

// *********************************************************************
template<unsigned SIZE> void CKmerQuake<SIZE>::mask(const CKmerQuake<SIZE> &x) 
{
#ifdef USE_META_PROG
	IterFwd([&](const int &i){
		data[i] &= x.data[i];
		}, uint_<SIZE-1>());
#else
	for(uint32 i = 0; i < SIZE; ++i)
		data[i] &= x.data[i];
#endif
}

// *********************************************************************
template<unsigned SIZE> void CKmerQuake<SIZE>::set_2bits(const uint64 x, const uint32 p) 
{
//	data[p >> 6] |= x << (p & 63);
	data[p >> 6] += x << (p & 63);
}

// *********************************************************************
template<unsigned SIZE> void CKmerQuake<SIZE>::SHR_insert_2bits(const uint64 x, const uint32 p) 
{
#ifdef USE_META_PROG
	IterFwd([&](const int &i){
		data[i] >>= 2;
//		data[i] |= data[i+1] << (64-2);
		data[i] += data[i+1] << (64-2);
		}, uint_<SIZE-2>());
#else
	for(uint32 i = 0; i < SIZE-1; ++i)
	{
		data[i] >>= 2;
//		data[i] |= data[i+1] << (64-2);
		data[i] += data[i+1] << (64-2);
	}
#endif
	data[SIZE-1] >>= 2;

//	data[p >> 6] |= x << (p & 63);
	data[p >> 6] += x << (p & 63);
}

// *********************************************************************
template<unsigned SIZE> void CKmerQuake<SIZE>::SHL_insert_2bits(const uint64 x) 
{
#ifdef USE_META_PROG
	IterRev([&](const int &i){
		data[i+1] <<= 2;
//		data[i+1] |= data[i] >> (64-2);
		data[i+1] += data[i] >> (64-2);
		}, uint_<SIZE-2>());
#else
	for(uint32 i = SIZE-1; i > 0; --i)
	{
		data[i] <<= 2;
//		data[i] |= data[i-1] >> (64-2);
		data[i] += data[i-1] >> (64-2);
	}
#endif
	data[0] <<= 2;
//	data[0] |= x;
	data[0] += x;
}

// *********************************************************************
template<unsigned SIZE> uchar CKmerQuake<SIZE>::get_byte(const uint32 p) 
{
	return (data[p >> 3] >> ((p << 3) & 63)) & 0xFF; 
}

// *********************************************************************
template<unsigned SIZE> void CKmerQuake<SIZE>::set_byte(const uint32 p, uchar x) 
{
//	data[p >> 3] |= ((uint64) x) << ((p & 7) << 3);
	data[p >> 3] += ((uint64) x) << ((p & 7) << 3);
}

// *********************************************************************
template<unsigned SIZE> void CKmerQuake<SIZE>::set_bits(const uint32 p, const uint32 n, uint64 x)
{
//	data[p >> 6] |= x << (p & 63);
	data[p >> 6] += x << (p & 63);
	if((p >> 6) != ((p+n-1) >> 6))
//		data[(p >> 6) + 1] |= x >> (64 - (p & 63));
		data[(p >> 6) + 1] += x >> (64 - (p & 63));
}

// *********************************************************************
template<unsigned SIZE> bool CKmerQuake<SIZE>::operator==(const CKmerQuake<SIZE> &x) {
	for(uint32 i = 0; i < SIZE; ++i)
		if(data[i] != x.data[i])
			return false;

	return true;
}

// *********************************************************************
template<unsigned SIZE> bool CKmerQuake<SIZE>::operator<(const CKmerQuake<SIZE> &x) {
	for(int32 i = SIZE-1; i >= 0; --i)
		if(data[i] < x.data[i])
			return true;
		else if(data[i] > x.data[i])
			return false;

	return false;
}

// *********************************************************************
template<unsigned SIZE> void CKmerQuake<SIZE>::clear(void)
{
#ifdef USE_META_PROG
	IterFwd([&](const int &i){
		data[i] = 0;
		}, uint_<SIZE-1>());
#else	
	for(uint32 i = 0; i < SIZE; ++i)
		data[i] = 0;
#endif
	quality = 0.0;
}

// *********************************************************************
template<unsigned SIZE> uint64 CKmerQuake<SIZE>::remove_suffix(const uint32 n)
{
	uint32 p = n >> 6; // / 64;
	uint32 r = n & 63;	// % 64;

	if(p == SIZE-1)
		return data[p] >> r;
	else
//		return (data[p+1] << (64-r)) | (data[p] >> r);
		return (data[p+1] << (64-r)) + (data[p] >> r);
}

// *********************************************************************
template<unsigned SIZE> void CKmerQuake<SIZE>::set_n_1(const uint32 n)
{
	clear();

	for(uint32 i = 0; i < (n >> 6); ++i)
		data[i] = ~((uint64) 0);

	uint32 r = n & 63;
	
	if(r)
		data[n >> 6] = (1ull << r) - 1;

	quality = 0.0;
}

// *********************************************************************
template<unsigned SIZE> void CKmerQuake<SIZE>::set_n_01(const uint32 n)
{
	clear();

	for(uint32 i = 0; i < n; ++i)
		if(!(i & 1))
//			data[i >> 6] |= (1ull << (i & 63));
			data[i >> 6] += (1ull << (i & 63));

	quality = 0.0;
}

// *********************************************************************
template<unsigned SIZE> void CKmerQuake<SIZE>::store(uchar *&buffer, int32 n)
{
	for(int32 i = n-1; i >= 0; --i)
		*buffer++ = get_byte(i);

	memcpy(buffer, &quality, sizeof(quality));
	buffer += sizeof(quality);
}

// *********************************************************************
template<unsigned SIZE> void CKmerQuake<SIZE>::store(uchar *buffer, int32 p, int32 n)
{
	for(int32 i = n-1; i >= 0; --i)
		buffer[p++] = get_byte(i);

	memcpy(buffer+p, &quality, sizeof(quality));
}

// *********************************************************************
template<unsigned SIZE> void CKmerQuake<SIZE>::load(uchar *&buffer, int32 n)
{
	clear();
	for(int32 i = n-1; i >= 0; --i)
		set_byte(i, *buffer++);

	memcpy(&quality, buffer, sizeof(quality));
	buffer += sizeof(quality);
}

// *********************************************************************
template<unsigned SIZE> char CKmerQuake<SIZE>::get_symbol(int p)
{
	uint32 x = (data[p >> 5] >> (2*(p & 31))) & 0x03;

	switch(x)
	{
	case 0 : return 'A';
	case 1 : return 'C';
	case 2 : return 'G';
	default: return 'T';
	}
}


// *********************************************************************
// *********************************************************************
// *********************************************************************
template<> struct CKmerQuake<1> {
	unsigned long long data;
	float quality;

	typedef unsigned long long data_t;
	static uint32 QUALITY_SIZE;

	void set(const CKmerQuake<1> &x);
	void mask(const CKmerQuake<1> &x);
	void set_2bits(const uint64 x, const uint32 p);
	uchar get_byte(const uint32 p);
	void set_byte(const uint32 p, uchar x);
	void set_bits(const uint32 p, const uint32 n, uint64 x);

	void SHL_insert_2bits(const uint64 x);
	void SHR_insert_2bits(const uint64 x, const uint32 p);

	uint64 remove_suffix(const uint32 n);
	void set_n_1(const uint32 n);
	void set_n_01(const uint32 n);

	void store(uchar *&buffer, int32 n);
	void store(uchar *buffer, int32 p, int32 n);
	void load(uchar *&buffer, int32 n);

	bool operator==(const CKmerQuake<1> &x);
	bool operator<(const CKmerQuake<1> &x);

	void clear(void);

	inline char get_symbol(int p);
};

// *********************************************************************
inline void CKmerQuake<1>::set(const CKmerQuake<1> &x)
{
	data    = x.data;
	quality = x.quality;
}

// *********************************************************************
inline void CKmerQuake<1>::mask(const CKmerQuake<1> &x) 
{
	data &= x.data;
}

// *********************************************************************
inline void CKmerQuake<1>::set_2bits(const uint64 x, const uint32 p) 
{
//	data |= x << p;
	data += x << p;
}

// *********************************************************************
inline void CKmerQuake<1>::SHR_insert_2bits(const uint64 x, const uint32 p) 
{
	data >>= 2;
//	data |= x << p;
	data += x << p;
}

// *********************************************************************
inline void CKmerQuake<1>::SHL_insert_2bits(const uint64 x) 
{
//	data = (data << 2) | x;
	data = (data << 2) + x;
}

// *********************************************************************
inline uchar CKmerQuake<1>::get_byte(const uint32 p) 
{
	return (data >> (p << 3)) & 0xFF; 
}

// *********************************************************************
inline void CKmerQuake<1>::set_byte(const uint32 p, uchar x) 
{
//	data |= ((uint64) x) << (p << 3);
	data += ((uint64) x) << (p << 3);
}

// *********************************************************************
inline void CKmerQuake<1>::set_bits(const uint32 p, const uint32 n, uint64 x)
{
//	data |= x << p;
	data += x << p;
}

// *********************************************************************
inline bool CKmerQuake<1>::operator==(const CKmerQuake<1> &x) {
	return data == x.data;
}

// *********************************************************************
inline bool CKmerQuake<1>::operator<(const CKmerQuake<1> &x) {
	return data < x.data;
}

// *********************************************************************
inline void CKmerQuake<1>::clear(void)
{
	data    = 0;
	quality = 0.0;
}

// *********************************************************************
inline uint64 CKmerQuake<1>::remove_suffix(const uint32 n)
{
	return data >> n;
}

// *********************************************************************
inline void CKmerQuake<1>::set_n_1(const uint32 n)
{
	if(n == 64)
		data = ~(0ull);
	else
		data = (1ull << n) - 1;

	quality = 0.0;
}

// *********************************************************************
inline void CKmerQuake<1>::set_n_01(const uint32 n)
{
	data = 0ull;

	for(uint32 i = 0; i < n; ++i)
		if(!(i & 1))
//			data |= (1ull << i);
			data += (1ull << i);

	quality = 0.0;
}

// *********************************************************************
inline void CKmerQuake<1>::store(uchar *&buffer, int32 n)
{
	for(int32 i = n-1; i >= 0; --i)
		*buffer++ = get_byte(i);

	memcpy(buffer, &quality, sizeof(quality));
	buffer += sizeof(quality);
}

// *********************************************************************
inline void CKmerQuake<1>::store(uchar *buffer, int32 p, int32 n)
{
	for(int32 i = n-1; i >= 0; --i)
		buffer[p++] = get_byte(i);

	memcpy(buffer+p, &quality, sizeof(quality));
}

// *********************************************************************
inline void CKmerQuake<1>::load(uchar *&buffer, int32 n)
{
	clear();
	for(int32 i = n-1; i >= 0; --i)
		set_byte(i, *buffer++);

	memcpy(&quality, buffer, sizeof(quality));
	buffer += sizeof(quality);
}

// *********************************************************************
char CKmerQuake<1>::get_symbol(int p)
{
	uint32 x = (data >> (2*p)) & 0x03;

	switch(x)
	{
	case 0 : return 'A';
	case 1 : return 'C';
	case 2 : return 'G';
	default: return 'T';
	}
}

#endif

// ***** EOF
