# Supplementary material for: Disk-based k-mer counting on a PC
Source: BMC Bioinformatics. 2013 May 16;14:160. doi: 10.1186/1471-2105-14-160 (PMC3680041; doi:10.1186/1471-2105-14-160)
Supplement: Additional file 2 — Source codes for 64-bit Windows platform (Microsoft Visual C++ 2012 project). [file 1471-2105-14-160-S2.zip › kmer_counter/meta_oper.h]

/*
  This file is a part of KMC software distributed under GNU GPL 3 licence.
  The homepage of the KMC project is http://sun.aei.polsl.pl/kmc

  Authors: Sebastian Deorowicz and Agnieszka Debudaj-Grabysz

  Version: 0.3
  Date   : 2012-11-29
*/

#ifndef _META_OPER_H
#define _META_OPER_H

//#include <functional>


template <size_t N> struct uint_{ };

// For loop (forward)
template <size_t N, typename Lambda>
inline void IterFwd(const Lambda &oper, uint_<N>) {
	IterFwd(oper, uint_<N-1>());
	oper(N);
}

template <typename Lambda>
inline void IterFwd(const Lambda &oper, uint_<0>) {
	oper(0);
}

// For loop (backward)
template <size_t N, typename Lambda>
inline void IterRev(const Lambda &oper, uint_<N>) {
	oper(N);
	IterRev(oper, uint_<N-1>());
}

template <typename Lambda>
inline void IterRev(const Lambda &oper, uint_<0>) {
	oper(0);
}

#endif

// ***** EOF
