# Supplementary material for: Disk-based k-mer counting on a PC
Source: BMC Bioinformatics. 2013 May 16;14:160. doi: 10.1186/1471-2105-14-160 (PMC3680041; doi:10.1186/1471-2105-14-160)
Supplement: Additional file 2 — Source codes for 64-bit Windows platform (Microsoft Visual C++ 2012 project). [file 1471-2105-14-160-S2.zip › kmer_counter/timer.h]

/*
  This file is a part of KMC software distributed under GNU GPL 3 licence.
  The homepage of the KMC project is http://sun.aei.polsl.pl/kmc

  The source codes are based on codes written by Dennis and published:
    http://allmybrain.com/2008/06/10/timing-cc-code-on-linux/
 
  Version: 0.3
  Date   : 2012-11-29
*/

#ifndef _TIMER_H
#define _TIMER_H

#ifdef WIN32
#include <windows.h>

typedef struct {
    LARGE_INTEGER start;
    LARGE_INTEGER stop;
} stopWatch;

class CStopWatch {

private:
	stopWatch timer;
	LARGE_INTEGER frequency;
	double LIToSecs( LARGE_INTEGER & L);
public:
	CStopWatch();
	void startTimer( );
	void stopTimer( );
	double getElapsedTime();
};

#else
#include <sys/time.h>

typedef struct {
	timeval start;
	timeval stop;
} stopWatch;

class CStopWatch {

private:
	stopWatch timer;
public:
	CStopWatch() {};
	void startTimer( );
	void stopTimer( );
	double getElapsedTime();
};

#endif

#endif
// ***** EOF
