# Supplementary material for: Disk-based k-mer counting on a PC
Source: BMC Bioinformatics. 2013 May 16;14:160. doi: 10.1186/1471-2105-14-160 (PMC3680041; doi:10.1186/1471-2105-14-160)
Supplement: Additional file 2 — Source codes for 64-bit Windows platform (Microsoft Visual C++ 2012 project). [file 1471-2105-14-160-S2.zip › kmer_counter/kmer_counter.vcxproj.user]

<?xml version="1.0" encoding="utf-8"?>
<Project ToolsVersion="4.0" xmlns="http://schemas.microsoft.com/developer/msbuild/2003">
  <PropertyGroup Condition="'$(Configuration)|$(Platform)'=='Debug|x64'">
    <LocalDebuggerCommandArguments>-k25 -m8 -v -ci1 -b -sc1 -sf1 -sp1 -sr1 -so1 g:\rob g:\rob h:\bins\</LocalDebuggerCommandArguments>
    <DebuggerFlavor>WindowsLocalDebugger</DebuggerFlavor>
  </PropertyGroup>
  <PropertyGroup Condition="'$(Configuration)|$(Platform)'=='Release|x64'">
    <LocalDebuggerCommandArguments>-k9 -m8 -v -ci2 -cs255 g:\rec g:\rec h:\bins\</LocalDebuggerCommandArguments>
    <DebuggerFlavor>WindowsLocalDebugger</DebuggerFlavor>
  </PropertyGroup>
  <PropertyGroup Condition="'$(Configuration)|$(Platform)'=='Debug|Win32'">
    <LocalDebuggerCommandArguments>..\data\SRR013643.filt.fastq ..\res.out ..\bins\</LocalDebuggerCommandArguments>
    <DebuggerFlavor>WindowsLocalDebugger</DebuggerFlavor>
  </PropertyGroup>
  <PropertyGroup Condition="'$(Configuration)|$(Platform)'=='Release|Win32'">
    <LocalDebuggerCommandArguments>../data/SRR013643.filt.fastq ../res2.out ../bins/</LocalDebuggerCommandArguments>
    <DebuggerFlavor>WindowsLocalDebugger</DebuggerFlavor>
  </PropertyGroup>
</Project>
