# Supplementary material for: Disk-based k-mer counting on a PC
Source: BMC Bioinformatics. 2013 May 16;14:160. doi: 10.1186/1471-2105-14-160 (PMC3680041; doi:10.1186/1471-2105-14-160)
Supplement: Additional file 2 — Source codes for 64-bit Windows platform (Microsoft Visual C++ 2012 project). [file 1471-2105-14-160-S2.zip › kmer_counter/kmer_counter.vcxproj]

<?xml version="1.0" encoding="utf-8"?>
<Project DefaultTargets="Build" ToolsVersion="4.0" xmlns="http://schemas.microsoft.com/developer/msbuild/2003">
  <ItemGroup Label="ProjectConfigurations">
    <ProjectConfiguration Include="Debug|Win32">
      <Configuration>Debug</Configuration>
      <Platform>Win32</Platform>
    </ProjectConfiguration>
    <ProjectConfiguration Include="Debug|x64">
      <Configuration>Debug</Configuration>
      <Platform>x64</Platform>
    </ProjectConfiguration>
    <ProjectConfiguration Include="Release|Win32">
      <Configuration>Release</Configuration>
      <Platform>Win32</Platform>
    </ProjectConfiguration>
    <ProjectConfiguration Include="Release|x64">
      <Configuration>Release</Configuration>
      <Platform>x64</Platform>
    </ProjectConfiguration>
  </ItemGroup>
  <PropertyGroup Label="Globals">
    <ProjectGuid>{8C8B90DA-28B7-4D82-81F3-C0E7CE52D59F}</ProjectGuid>
    <Keyword>Win32Proj</Keyword>
    <RootNamespace>kmer_counter</RootNamespace>
  </PropertyGroup>
  <Import Project="$(VCTargetsPath)\Microsoft.Cpp.Default.props" />
  <PropertyGroup Condition="'$(Configuration)|$(Platform)'=='Debug|Win32'" Label="Configuration">
    <ConfigurationType>Application</ConfigurationType>
    <UseDebugLibraries>true</UseDebugLibraries>
    <CharacterSet>NotSet</CharacterSet>
    <PlatformToolset>v110</PlatformToolset>
  </PropertyGroup>
  <PropertyGroup Condition="'$(Configuration)|$(Platform)'=='Debug|x64'" Label="Configuration">
    <ConfigurationType>Application</ConfigurationType>
    <UseDebugLibraries>true</UseDebugLibraries>
    <CharacterSet>NotSet</CharacterSet>
    <UseOfMfc>Static</UseOfMfc>
    <PlatformToolset>v110</PlatformToolset>
  </PropertyGroup>
  <PropertyGroup Condition="'$(Configuration)|$(Platform)'=='Release|Win32'" Label="Configuration">
    <ConfigurationType>Application</ConfigurationType>
    <UseDebugLibraries>false</UseDebugLibraries>
    <WholeProgramOptimization>true</WholeProgramOptimization>
    <CharacterSet>NotSet</CharacterSet>
    <PlatformToolset>v110</PlatformToolset>
  </PropertyGroup>
  <PropertyGroup Condition="'$(Configuration)|$(Platform)'=='Release|x64'" Label="Configuration">
    <ConfigurationType>Application</ConfigurationType>
    <UseDebugLibraries>false</UseDebugLibraries>
    <WholeProgramOptimization>true</WholeProgramOptimization>
    <CharacterSet>NotSet</CharacterSet>
    <UseOfMfc>Static</UseOfMfc>
    <PlatformToolset>v110</PlatformToolset>
  </PropertyGroup>
  <Import Project="$(VCTargetsPath)\Microsoft.Cpp.props" />
  <ImportGroup Label="ExtensionSettings">
  </ImportGroup>
  <ImportGroup Label="PropertySheets" Condition="'$(Configuration)|$(Platform)'=='Debug|Win32'">
    <Import Project="$(UserRootDir)\Microsoft.Cpp.$(Platform).user.props" Condition="exists('$(UserRootDir)\Microsoft.Cpp.$(Platform).user.props')" Label="LocalAppDataPlatform" />
  </ImportGroup>
  <ImportGroup Condition="'$(Configuration)|$(Platform)'=='Debug|x64'" Label="PropertySheets">
    <Import Project="$(UserRootDir)\Microsoft.Cpp.$(Platform).user.props" Condition="exists('$(UserRootDir)\Microsoft.Cpp.$(Platform).user.props')" Label="LocalAppDataPlatform" />
  </ImportGroup>
  <ImportGroup Label="PropertySheets" Condition="'$(Configuration)|$(Platform)'=='Release|Win32'">
    <Import Project="$(UserRootDir)\Microsoft.Cpp.$(Platform).user.props" Condition="exists('$(UserRootDir)\Microsoft.Cpp.$(Platform).user.props')" Label="LocalAppDataPlatform" />
  </ImportGroup>
  <ImportGroup Condition="'$(Configuration)|$(Platform)'=='Release|x64'" Label="PropertySheets">
    <Import Project="$(UserRootDir)\Microsoft.Cpp.$(Platform).user.props" Condition="exists('$(UserRootDir)\Microsoft.Cpp.$(Platform).user.props')" Label="LocalAppDataPlatform" />
  </ImportGroup>
  <PropertyGroup Label="UserMacros" />
  <PropertyGroup Condition="'$(Configuration)|$(Platform)'=='Debug|Win32'">
    <LinkIncremental>true</LinkIncremental>
  </PropertyGroup>
  <PropertyGroup Condition="'$(Configuration)|$(Platform)'=='Debug|x64'">
    <LinkIncremental>true</LinkIncremental>
  </PropertyGroup>
  <PropertyGroup Condition="'$(Configuration)|$(Platform)'=='Release|Win32'">
    <LinkIncremental>false</LinkIncremental>
  </PropertyGroup>
  <PropertyGroup Condition="'$(Configuration)|$(Platform)'=='Release|x64'">
    <LinkIncremental>false</LinkIncremental>
  </PropertyGroup>
  <ItemDefinitionGroup Condition="'$(Configuration)|$(Platform)'=='Debug|Win32'">
    <ClCompile>
      <PrecompiledHeader>Use</PrecompiledHeader>
      <WarningLevel>Level3</WarningLevel>
      <Optimization>Disabled</Optimization>
      <PreprocessorDefinitions>WIN32;_DEBUG;_CONSOLE;%(PreprocessorDefinitions)</PreprocessorDefinitions>
      <MultiProcessorCompilation>true</MultiProcessorCompilation>
      <OpenMPSupport>true</OpenMPSupport>
      <AdditionalIncludeDirectories>C:\Kompilatory\boost\boost_1_48_0;%(AdditionalIncludeDirectories)</AdditionalIncludeDirectories>
      <DebugInformationFormat>ProgramDatabase</DebugInformationFormat>
    </ClCompile>
    <Link>
      <SubSystem>Console</SubSystem>
      <GenerateDebugInformation>true</GenerateDebugInformation>
      <AdditionalLibraryDirectories>C:\Kompilatory\boost\boost_1_48_0\stage\lib;%(AdditionalLibraryDirectories)</AdditionalLibraryDirectories>
    </Link>
  </ItemDefinitionGroup>
  <ItemDefinitionGroup Condition="'$(Configuration)|$(Platform)'=='Debug|x64'">
    <ClCompile>
      <PrecompiledHeader>Use</PrecompiledHeader>
      <WarningLevel>Level3</WarningLevel>
      <Optimization>Disabled</Optimization>
      <PreprocessorDefinitions>WIN32;_DEBUG;_CONSOLE;%(PreprocessorDefinitions)</PreprocessorDefinitions>
      <AdditionalIncludeDirectories>C:\Kompilatory\boost\boost_1_51_0;%(AdditionalIncludeDirectories)</AdditionalIncludeDirectories>
      <MultiProcessorCompilation>true</MultiProcessorCompilation>
      <OpenMPSupport>true</OpenMPSupport>
      <RuntimeLibrary>MultiThreaded</RuntimeLibrary>
      <AdditionalOptions>/D "_VARIADIC_MAX=10" %(AdditionalOptions)</AdditionalOptions>
    </ClCompile>
    <Link>
      <SubSystem>Console</SubSystem>
      <GenerateDebugInformation>true</GenerateDebugInformation>
      <AdditionalLibraryDirectories>C:\kompilatory\boost\boost_1_51_0\stage\lib;%(AdditionalLibraryDirectories)</AdditionalLibraryDirectories>
      <IgnoreAllDefaultLibraries>
      </IgnoreAllDefaultLibraries>
      <IgnoreSpecificDefaultLibraries>libcmt.lib</IgnoreSpecificDefaultLibraries>
    </Link>
  </ItemDefinitionGroup>
  <ItemDefinitionGroup Condition="'$(Configuration)|$(Platform)'=='Release|Win32'">
    <ClCompile>
      <WarningLevel>Level3</WarningLevel>
      <PrecompiledHeader>Use</PrecompiledHeader>
      <Optimization>MaxSpeed</Optimization>
      <FunctionLevelLinking>true</FunctionLevelLinking>
      <IntrinsicFunctions>true</IntrinsicFunctions>
      <PreprocessorDefinitions>WIN32;NDEBUG;_CONSOLE;%(PreprocessorDefinitions)</PreprocessorDefinitions>
      <AdditionalIncludeDirectories>C:\Kompilatory\boost\boost_1_51_0;%(AdditionalIncludeDirectories)</AdditionalIncludeDirectories>
    </ClCompile>
    <Link>
      <SubSystem>Console</SubSystem>
      <GenerateDebugInformation>true</GenerateDebugInformation>
      <EnableCOMDATFolding>true</EnableCOMDATFolding>
      <OptimizeReferences>true</OptimizeReferences>
      <AdditionalLibraryDirectories>C:\Kompilatory\boost\boost_1_48_0\stage\lib;%(AdditionalLibraryDirectories)</AdditionalLibraryDirectories>
    </Link>
  </ItemDefinitionGroup>
  <ItemDefinitionGroup Condition="'$(Configuration)|$(Platform)'=='Release|x64'">
    <ClCompile>
      <WarningLevel>Level3</WarningLevel>
      <PrecompiledHeader>Use</PrecompiledHeader>
      <Optimization>Full</Optimization>
      <FunctionLevelLinking>true</FunctionLevelLinking>
      <IntrinsicFunctions>true</IntrinsicFunctions>
      <PreprocessorDefinitions>WIN32;NDEBUG;_CONSOLE;%(PreprocessorDefinitions)</PreprocessorDefinitions>
      <MultiProcessorCompilation>true</MultiProcessorCompilation>
      <FavorSizeOrSpeed>Speed</FavorSizeOrSpeed>
      <OpenMPSupport>true</OpenMPSupport>
      <AdditionalIncludeDirectories>C:\Kompilatory\boost\boost_1_51_0;%(AdditionalIncludeDirectories)</AdditionalIncludeDirectories>
      <InlineFunctionExpansion>Default</InlineFunctionExpansion>
      <EnableEnhancedInstructionSet>NotSet</EnableEnhancedInstructionSet>
      <AdditionalOptions>/D "_VARIADIC_MAX=10"</AdditionalOptions>
    </ClCompile>
    <Link>
      <SubSystem>Console</SubSystem>
      <GenerateDebugInformation>false</GenerateDebugInformation>
      <EnableCOMDATFolding>true</EnableCOMDATFolding>
      <OptimizeReferences>true</OptimizeReferences>
      <AdditionalLibraryDirectories>C:\Kompilatory\boost\boost_1_51_0\stage\lib;%(AdditionalLibraryDirectories)</AdditionalLibraryDirectories>
    </Link>
  </ItemDefinitionGroup>
  <ItemGroup>
    <None Include="ReadMe.txt" />
  </ItemGroup>
  <ItemGroup>
    <ClInclude Include="defs.h" />
    <ClInclude Include="fastq_reader.h" />
    <ClInclude Include="kb_collector.h" />
    <ClInclude Include="kb_compactor.h" />
    <ClInclude Include="kb_completer.h" />
    <ClInclude Include="kb_reader.h" />
    <ClInclude Include="kb_sorter.h" />
    <ClInclude Include="kb_storer.h" />
    <ClInclude Include="kb_writer.h" />
    <ClInclude Include="kmc.h" />
    <ClInclude Include="kmer.h" />
    <ClInclude Include="libs\asmlib.h" />
    <ClInclude Include="libs\bzlib.h" />
    <ClInclude Include="libs\bzlib_private.h" />
    <ClInclude Include="libs\zconf.h" />
    <ClInclude Include="libs\zlib.h" />
    <ClInclude Include="meta_oper.h" />
    <ClInclude Include="params.h" />
    <ClInclude Include="queues.h" />
    <ClInclude Include="radix.h" />
    <ClInclude Include="splitter.h" />
    <ClInclude Include="stdafx.h" />
    <ClInclude Include="targetver.h" />
    <ClInclude Include="timer.h" />
  </ItemGroup>
  <ItemGroup>
    <ClCompile Include="fastq_reader.cpp" />
    <ClCompile Include="kb_compactor.cpp" />
    <ClCompile Include="kb_completer.cpp" />
    <ClCompile Include="kb_storer.cpp" />
    <ClCompile Include="kb_writer.cpp" />
    <ClCompile Include="kmer.cpp" />
    <ClCompile Include="kmer_counter.cpp" />
    <ClCompile Include="radix.cpp" />
    <ClCompile Include="stdafx.cpp">
      <PrecompiledHeader Condition="'$(Configuration)|$(Platform)'=='Debug|Win32'">Create</PrecompiledHeader>
      <PrecompiledHeader Condition="'$(Configuration)|$(Platform)'=='Debug|x64'">Create</PrecompiledHeader>
      <PrecompiledHeader Condition="'$(Configuration)|$(Platform)'=='Release|Win32'">Create</PrecompiledHeader>
      <PrecompiledHeader Condition="'$(Configuration)|$(Platform)'=='Release|x64'">Create</PrecompiledHeader>
    </ClCompile>
    <ClCompile Include="timer.cpp" />
  </ItemGroup>
  <ItemGroup>
    <Reference Include="System" />
    <Reference Include="System.Data" />
    <Reference Include="System.Drawing" />
    <Reference Include="System.Windows.Forms" />
    <Reference Include="System.Xml" />
  </ItemGroup>
  <ItemGroup>
    <Library Include="libs\alibcof64.lib" />
    <Library Include="libs\libbzip2.lib" />
    <Library Include="libs\zlibstat.lib" />
  </ItemGroup>
  <Import Project="$(VCTargetsPath)\Microsoft.Cpp.targets" />
  <ImportGroup Label="ExtensionTargets">
  </ImportGroup>
</Project>
