# Supplementary material for: Disk-based k-mer counting on a PC
Source: BMC Bioinformatics. 2013 May 16;14:160. doi: 10.1186/1471-2105-14-160 (PMC3680041; doi:10.1186/1471-2105-14-160)
Supplement: Additional file 3 — Source codes for 64-bit Linux platform (gcc project). [file 1471-2105-14-160-S3.gz]

Archive with 58 entries (52 files):
- kmc
- kmc/readme.txt
- kmc/src
- kmc/src/kmc_api
- kmc/src/kmc_api/kmc_file.h
- kmc/src/kmc_api/kmer_api.h
- kmc/src/kmc_api/kmer_api.cpp
- kmc/src/kmc_api/stdafx.h
- kmc/src/kmc_api/kmer_defs.h
- kmc/src/kmc_api/kmc_file.cpp
- kmc/src/kmc
- kmc/src/kmc/queues.h
- kmc/src/kmc/timer.h
- kmc/src/kmc/meta_oper.h
- kmc/src/kmc/timer.cpp
- kmc/src/kmc/libs
- kmc/src/kmc/libs/libz.a
- kmc/src/kmc/libs/asmlib.h
- kmc/src/kmc/libs/alibelf64.a
- kmc/src/kmc/libs/libbz2.a
- kmc/src/kmc/libs/zconf.h
- kmc/src/kmc/libs/zlib.h
- kmc/src/kmc/libs/bzlib.h
- kmc/src/kmc/libs/bzlib_private.h
- kmc/src/kmc/kmer_counter.cpp
- kmc/src/kmc/kb_storer.h
- kmc/src/kmc/kb_reader.h
- kmc/src/kmc/params.h
- kmc/src/kmc/fastq_reader.cpp
- kmc/src/kmc/fastq_reader.h
- kmc/src/kmc/stdafx.h
- kmc/src/kmc/kb_storer.cpp
- kmc/src/kmc/kb_completer.cpp
- kmc/src/kmc/radix.h
- kmc/src/kmc/test.cpp
- kmc/src/kmc/stdafx.cpp
- kmc/src/kmc/kmc.h
- kmc/src/kmc/kb_writer.cpp
- kmc/src/kmc/kb_sorter.h
- kmc/src/kmc/radix.cpp
- kmc/src/kmc/kb_completer.h
- kmc/src/kmc/kb_writer.h
- kmc/src/kmc/kb_compactor.cpp
- kmc/src/kmc/splitter.h
- kmc/src/kmc/counter.h
- kmc/src/kmc/targetver.h
- kmc/src/kmc/defs.h
- kmc/src/kmc/kmer.h
- kmc/src/kmc/kmer.cpp
- kmc/src/kmc/cop.cpp
- kmc/src/kmc/kb_compactor.h
- kmc/src/kmc/kb_collector.h
- kmc/src/kmc_dump
- kmc/src/kmc_dump/kmc_dump.cpp
- kmc/src/kmc_dump/stdafx.h
- kmc/src/kmc_dump/stdafx.cpp
- kmc/src/kmc_dump/targetver.h
- kmc/makefile
