# Supplementary material for: Disk-based k-mer counting on a PC
Source: BMC Bioinformatics. 2013 May 16;14:160. doi: 10.1186/1471-2105-14-160 (PMC3680041; doi:10.1186/1471-2105-14-160)
Supplement: Additional file 3 — Source codes for 64-bit Linux platform (gcc project). [file 1471-2105-14-160-S3.gz › kmc/src/kmc_api/stdafx.h]

#include <stdio.h>
#include <ext/algorithm>
#include <iostream>
using namespace std;
