# Supplementary material for: Disk-based k-mer counting on a PC
Source: BMC Bioinformatics. 2013 May 16;14:160. doi: 10.1186/1471-2105-14-160 (PMC3680041; doi:10.1186/1471-2105-14-160)
Supplement: Additional file 3 — Source codes for 64-bit Linux platform (gcc project). [file 1471-2105-14-160-S3.gz › kmc/src/kmc/test.cpp]

#include <stdio.h>
#include <time.h>
#include <stdlib.h>

#include <iostream>
#include <fstream>
#include <string>
#include <vector>
#include <cstring>
#include <cstddef>
#include <cstdlib>


#define SIZE		(16 << 20)

//#define READ_TEST

int main(int argc, char **argv)
{
	if(argc < 2)
		return 0;
#ifdef READ_TEST
	FILE *in = fopen(argv[1], "rb");
#else
	FILE *in = fopen(argv[1], "wb");
#endif

	if(!in)
		return 0;

	char *buf = new char[SIZE];
#ifndef READ_TEST
	for(int i = 0; i < SIZE; ++i)
		buf[i] = (char) i;
#endif
	size_t readed;
	size_t sub_pos = 0;

	time_t t0 = time(NULL);
	long long total = 0;

	while(true)
	{
#ifdef READ_TEST
		readed = fread(buf, 1, SIZE, in);
#else
		readed = fwrite(buf, 1, SIZE, in);
#endif
		total += readed;		

		double elaps = difftime(time(NULL), t0);
		printf("\rReaded:%10.3f MB      Time:%10.3f s    Speed:%10.3f MB", (double) total / (1 << 20), elaps, total / elaps / (1 << 20));

	if(readed == 0)
			break;
	}

	fclose(in);

	double elaps = difftime(time(NULL), t0);
	printf("\rReaded:%10.3f MB      Time:%10.3f s    Speed:%10.3f MB\n", (double) total / (1 << 20), elaps, total / elaps / (1 << 20));

	return 0;
}
