# Supplementary material for: Disk-based k-mer counting on a PC
Source: BMC Bioinformatics. 2013 May 16;14:160. doi: 10.1186/1471-2105-14-160 (PMC3680041; doi:10.1186/1471-2105-14-160)
Supplement: Additional file 3 — Source codes for 64-bit Linux platform (gcc project). [file 1471-2105-14-160-S3.gz › kmc/src/kmc/counter.h]

#ifndef _COUNTER_H
#define _COUNTER_H

#include "defs.h"
#include <string>
#include "fastq.h"
#include "bitstream.h"
#include "kmer_bin.h"

using namespace std;

/*
class CKmerCounter {
	string input_file_name, output_file_name, working_directory;

	CFastqFile fastq;
	CBitStream output;
	CKmerBin **bins;

	bool OpenFiles();
	bool CloseFiles();
//	bool CheckSequence(CFastqRecord &rec);

public:
	CKmerCounter();
	~CKmerCounter();

	bool SetNames(string _input_file_name, string _output_file_name, string _working_directory);
	bool Start();
};
*/
#endif
