# Supplementary material for: Disk-based k-mer counting on a PC
Source: BMC Bioinformatics. 2013 May 16;14:160. doi: 10.1186/1471-2105-14-160 (PMC3680041; doi:10.1186/1471-2105-14-160)
Supplement: Additional file 3 — Source codes for 64-bit Linux platform (gcc project). [file 1471-2105-14-160-S3.gz › kmc/src/kmc/cop.cpp]

#include <stdio.h>
#include <time.h>
#include <stdlib.h>

#include <boost/interprocess/file_mapping.hpp>
#include <boost/interprocess/mapped_region.hpp>
#include <iostream>
#include <fstream>
#include <string>
#include <vector>
#include <cstring>
#include <cstddef>
#include <cstdlib>


#define SIZE		(1 << 24)
#define MULT		64

//#define MAPPING
//#define SUBCOPY

#define CHUNK		((128 << 10) + 5233)
#define ARR_SIZE		(int) (((16ll << 30) / CHUNK))

//#define CHUNK		60
//#define ARR_SIZE	(1 << 22)

FILE *in, *out;

int** arr;

int main(int argc, char **argv)
{
#ifdef MAPPING
	time_t t0 = time(NULL);

	file_mapping m_file_in(argv[1], read_only);
	mapped_region region_in(m_file_in, read_only);
	char *in_start = (char*) region_in.get_address();
	size_t in_size = region_in.get_size();


      {  //Create a file
         file_mapping::remove(argv[2]);
         std::filebuf fbuf;
         fbuf.open(argv[2], std::ios_base::in | std::ios_base::out
                              | std::ios_base::trunc | std::ios_base::binary);
         //Set the size
         fbuf.pubseekoff(in_size-1, std::ios_base::beg);
         fbuf.sputc(0);
      }


	file_mapping m_file_out(argv[2], read_write);
	mapped_region region_out(m_file_out, read_write, 0, in_size);
	char *out_start = (char*) region_out.get_address();

	size_t total = 0;

	while(true)
	{
		size_t block_size = SIZE;
		if(total + block_size > in_size)
			block_size = in_size - total;
		if(block_size == 0)
			break;
		memcpy(out_start+total, in_start+total, block_size);
		total += block_size;

		double elaps = difftime(time(NULL), t0);
		printf("\rReaded:%10.3f MB      Time:%10.3f s    Speed:%10.3f MB", (double) total / (1 << 20), elaps, total / elaps / (1 << 20));
	}
	
	region_out.flush();
	double elaps = difftime(time(NULL), t0);
	printf("\rReaded:%10.3f MB      Time:%10.3f s    Speed:%10.3f MB\n", (double) total / (1 << 20), elaps, total / elaps / (1 << 20));

#else
#ifndef SUBCOPY
	if(argc < 3)
		return 0;
	in = fopen(argv[1], "rb");
	out = fopen(argv[2], "wb");

	if(!in || !out)
		return 0;

	char *buf = new char[SIZE];
	size_t readed;

	time_t t0 = time(NULL);
	long long total = 0;

	while(true)
	{
		readed = fread(buf, 1, SIZE, in);
		if(!readed)
			break;
		fwrite(buf, 1, readed, out);
		fflush(out);
		total += readed;		

		double elaps = difftime(time(NULL), t0);
		printf("\rReaded:%10.3f MB      Time:%10.3f s    Speed:%10.3f MB", (double) total / (1 << 20), elaps, total / elaps / (1 << 20));
	}

	fclose(in);
	fclose(out);

	double elaps = difftime(time(NULL), t0);
	printf("\rReaded:%10.3f MB      Time:%10.3f s    Speed:%10.3f MB\n", (double) total / (1 << 20), elaps, total / elaps / (1 << 20));
#else
	if(argc < 3)
		return 0;
	in = fopen(argv[1], "rb");
	out = fopen(argv[2], "wb");

	if(!in || !out)
		return 0;

	char *buf = new char[SIZE*(MULT+1)];
	size_t readed;
	size_t sub_pos = 0;

	time_t t0 = time(NULL);
	long long total = 0;

	while(true)
	{
		readed = fread(buf+sub_pos, 1, SIZE, in);
		sub_pos += readed;

		if(!sub_pos)
			break;

		if(sub_pos >= MULT*SIZE || !readed)
		{
			fwrite(buf, 1, sub_pos, out);
			fflush(out);
			sub_pos = 0;
		}
		total += readed;		

		double elaps = difftime(time(NULL), t0);
		printf("\rReaded:%10.3f MB      Time:%10.3f s    Speed:%10.3f MB", (double) total / (1 << 20), elaps, total / elaps / (1 << 20));
	}

	fclose(in);
	fclose(out);

	double elaps = difftime(time(NULL), t0);
	printf("\rReaded:%10.3f MB      Time:%10.3f s    Speed:%10.3f MB\n", (double) total / (1 << 20), elaps, total / elaps / (1 << 20));
#endif
#endif

	return 0;
}
