# Supplementary material for: Disk-based k-mer counting on a PC
Source: BMC Bioinformatics. 2013 May 16;14:160. doi: 10.1186/1471-2105-14-160 (PMC3680041; doi:10.1186/1471-2105-14-160)
Supplement: Additional file 3 — Source codes for 64-bit Linux platform (gcc project). [file 1471-2105-14-160-S3.gz › kmc/makefile]

all: kmc

BOOST_LIB = /mnt/hdd2/boost_1_51_0/stage/lib
BOOST_H = /mnt/hdd2/boost_1_51_0

KMC_ROOT_DIR = .
KMC_MAIN_DIR = src/kmc
KMC_API_DIR = src/kmc_api
KMC_DUMP_DIR = src/kmc_dump

CC 	= g++
CFLAGS	= -Wall -O3 -m64 -static -fopenmp -std=c++11 -I $(BOOST_H)
CLINK	= -lm -static -fopenmp -O3 -std=c++11 

.cpp.o:
	$(CC) $(CFLAGS) -c $< -o $@

kmc: $(KMC_MAIN_DIR)/kmer_counter.o $(KMC_MAIN_DIR)/fastq_reader.o $(KMC_MAIN_DIR)/timer.o $(KMC_MAIN_DIR)/radix.o $(KMC_MAIN_DIR)/kb_completer.o $(KMC_MAIN_DIR)/kb_storer.o $(KMC_MAIN_DIR)/kb_writer.o $(KMC_MAIN_DIR)/kb_compactor.o $(KMC_MAIN_DIR)/kmer.o
	$(CC) $(CLINK) -o $@ $(KMC_MAIN_DIR)/kmer_counter.o $(KMC_MAIN_DIR)/fastq_reader.o $(KMC_MAIN_DIR)/timer.o $(KMC_MAIN_DIR)/radix.o $(KMC_MAIN_DIR)/kb_completer.o $(KMC_MAIN_DIR)/kb_storer.o $(KMC_MAIN_DIR)/kb_writer.o $(KMC_MAIN_DIR)/kb_compactor.o $(KMC_MAIN_DIR)/kmer.o $(KMC_MAIN_DIR)/libs/alibelf64.a $(KMC_MAIN_DIR)/libs/libz.a $(KMC_MAIN_DIR)/libs/libbz2.a $(BOOST_LIB)/libboost_thread.a $(BOOST_LIB)/libboost_filesystem.a $(BOOST_LIB)/libboost_system.a

kmc_dump: $(KMC_DUMP_DIR)/kmc_dump.o $(KMC_API_DIR)/kmc_file.o $(KMC_API_DIR)/kmer_api.o
	$(CC) $(CLINK) -o $(KMC_ROOT_DIR)/$@  $(KMC_DUMP_DIR)/kmc_dump.o $(KMC_API_DIR)/kmc_file.o $(KMC_API_DIR)/kmer_api.o

clean:
	-rm $(KMC_MAIN_DIR)/*.o
	-rm $(KMC_API_DIR)/*.o
	-rm $(KMC_DUMP_DIR)/*.o
	-rm kmc
	-rm kmc_dump

all: kmc kmc_dump
